# Supplementary material for: Somatic Genomics and Clinical Features of Lung Adenocarcinoma: A Retrospective Study
Source: PLoS Med. 2016 Dec 6;13(12):e1002162. doi: 10.1371/journal.pmed.1002162 (PMC5140047; doi:10.1371/journal.pmed.1002162)
Supplement: S3 Table — (XLS) [file pmed.1002162.s009.xls]

## Sheet: Mutations.3.New.Drivers
Somatic mutations in POU4F2, ZKSCAN1 and ASEF genes in TCGA, EAGLE and Broad Institute studies
												Number of mutations in three genes and three studies.
gene	chromosome	position	ref	var	ifSynonymous	ifCpGIsland	type	subject	source				EAGLE (N=101)	TCGA (N=543)	Broad (N=182)
POU4F2	4	147560364	C	A	YES	YES	CG_AT_CpG	TCGA-55-8094	TCGA			POU4F2	9 NS/2 S	12 NS/6 S	2 NS/0 S
POU4F2	4	147560530	G	T	NO	YES	CG_AT_CpG	TCGA-78-7155	TCGA			ZKSCAN1	8 NS/0 S	11 NS/0 S	4 NS/0 S
POU4F2	4	147560581	G	A	NO	YES	CG_TA_CpG	TCGA-86-A4JF	TCGA			ASEF	10 NS/0 S	11 NS/2 S	2 NS/1S
POU4F2	4	147561134	C	T	NO	YES	CG_TA_CpG	TCGA-50-7109	TCGA
POU4F2	4	147561247	C	T	NO	YES	CG_TA_CpG	TCGA-05-4382	TCGA
POU4F2	4	147561258	T	C	YES	YES	AT_GC	TCGA-55-8616	TCGA
POU4F2	4	147561327	G	A	YES	YES	CG_TA_CpG	TCGA-17-Z022	TCGA
POU4F2	4	147561487	G	T	NO	YES	CG_AT_CpG	TCGA-55-8092	TCGA
POU4F2	4	147561521	G	T	NO	YES	CG_AT_CpG	TCGA-55-7907	TCGA
POU4F2	4	147561536	G	T	NO	YES	CG_AT_CpG	TCGA-78-7155	TCGA
POU4F2	4	147561660	T	C	YES	YES	AT_GC	TCGA-55-8094	TCGA
POU4F2	4	147561705	G	T	NO	YES	CG_AT_CpG	TCGA-64-1676	TCGA
POU4F2	4	147561758	C	T	NO	YES	CG_TA_CpG	TCGA-97-A4M1	TCGA
POU4F2	4	147561806	C	A	NO	YES	CG_AT_CpG	TCGA-86-8073	TCGA
POU4F2	4	147561824	C	G	NO	YES	CG_GC_CpG	TCGA-55-8301	TCGA
POU4F2	4	147561855	C	G	NO	YES	CG_GC_CpG	TCGA-50-5049	TCGA
POU4F2	4	147560397	C	A	YES	YES	CG_AT_CpG	TCGA-55-8207	TCGA
POU4F2	4	147560544	G	A	YES	YES	CG_TA_CpG	TCGA-97-A4M0	TCGA
POU4F2	4	147561943	T	C	NO	NO	AT_GC	LUAD-D01603-Tumor	BROAD
POU4F2	4	147561757	G	T	NO	YES	CG_AT_CpG	LUAD-RT-S01777-Tumor	BROAD
POU4F2	4	147561325	G	A	NO	YES	CG_TA_CpG	IGC-01-1037	EAGLE
POU4F2	4	147561810	C	A	YES	YES	CG_AT_CpG	IGC-02-1163	EAGLE
POU4F2	4	147561149	C	A	NO	YES	CG_AT_CpG	IGC-03-1028	EAGLE
POU4F2	4	147561556	C	A	NO	YES	CG_AT_CpG	IGC-04-1178	EAGLE
POU4F2	4	147561770	G	T	NO	YES	CG_AT_CpG	IGC-04-1192	EAGLE
POU4F2	4	147561262	C	T	NO	YES	CG_TA_CpG	IGC-09-1101	EAGLE
POU4F2	4	147561455	C	G	NO	YES	CG_GC_CpG	IGC-10-1107	EAGLE
POU4F2	4	147561448	G	T	NO	YES	CG_AT_CpG	IGC-10-1132	EAGLE
POU4F2	4	147560413	G	T	NO	YES	CG_AT_CpG	IGC-11-1127	EAGLE
POU4F2	4	147561894	G	A	YES	YES	CG_TA_CpG	IGC-12-1064	EAGLE
POU4F2	4	147560345	G	T	NO	YES	CG_AT_CpG	IGC-13-1063	EAGLE
ZKSCAN1	7	99621184	G	A	NO	NO	CG_TA	TCGA-49-6745	TCGA
ZKSCAN1	7	99621376	C	T	NO	NO	CG_TA	TCGA-J2-A4AD	TCGA
ZKSCAN1	7	99621526	G	C	NO	NO	CG_GC	TCGA-86-8585	TCGA
ZKSCAN1	7	99621545	C	T	NO	NO	CG_TA	TCGA-55-7574	TCGA
ZKSCAN1	7	99631162	G	C	NO	NO	CG_GC	TCGA-44-3919	TCGA
ZKSCAN1	7	99631261	G	A	NO	NO	CG_TA	TCGA-44-3919	TCGA
ZKSCAN1	7	99631651	G	A	NO	NO	CG_TA	TCGA-17-Z030	TCGA
ZKSCAN1	7	99621041	G	T	NO	NO	CG_AT	TCGA-62-A46O	TCGA
ZKSCAN1	7	99621063	T	G	NO	NO	AT_CG	TCGA-69-7974	TCGA
ZKSCAN1	7	99621109	A	T	NO	NO	AT_TA	TCGA-MN-A4N4	TCGA
ZKSCAN1	7	99630947	G	T	NO	NO	CG_AT	TCGA-MP-A4TK	TCGA
ZKSCAN1	7	99621149	G	T	NO	NO	CG_AT	LUAD-S01306-Tumor	BROAD
ZKSCAN1	7	99631527	GG	TT	NO	NO	CG_AT	LUAD-CHTN-Z4716A-Tumor	BROAD
ZKSCAN1	7	99631312	A	G	NO	NO	AT_GC	LUAD-RT-S01709-Tumor	BROAD
ZKSCAN1	7	99627973	G	T	NO	NO	CG_AT	LUAD-S01346-Tumor	BROAD
ZKSCAN1	7	99631128	A	T	NO	NO	AT_TA	IGC-02-1163	EAGLE
ZKSCAN1	7	99631130	A	G	NO	NO	AT_GC	IGC-02-1163	EAGLE
ZKSCAN1	7	99631130	A	G	NO	NO	AT_GC	IGC-04-1143	EAGLE
ZKSCAN1	7	99631541	C	A	NO	NO	CG_AT	IGC-04-1162	EAGLE
ZKSCAN1	7	99631173	G	C	NO	NO	CG_GC	IGC-10-1172	EAGLE
ZKSCAN1	7	99631756	G	A	NO	NO	CG_TA	IGC-10-1172	EAGLE
ZKSCAN1	7	99631050	G	T	NO	NO	CG_AT	IGC-12-1064	EAGLE
ZKSCAN1	7	99631257	C	A	NO	NO	CG_AT	IGC-12-1112	EAGLE
ASEF	2	131688546	C	A	NO	NO	CG_AT	TCGA-NJ-A55O	TCGA
ASEF	2	131688652	G	C	NO	NO	CG_GC	TCGA-05-4427	TCGA
ASEF	2	131704106	T	C	NO	NO	AT_GC	TCGA-78-8640	TCGA
ASEF	2	131704165	G	A	YES	NO	CG_TA	TCGA-86-8358	TCGA
ASEF	2	131704167	G	T	NO	NO	CG_AT	TCGA-17-Z055	TCGA
ASEF	2	131785526	G	A	NO	NO	CG_TA	TCGA-17-Z014	TCGA
ASEF	2	131785528	T	C	YES	NO	AT_GC	TCGA-55-8089	TCGA
ASEF	2	131785625	G	T	NO	NO	CG_AT	TCGA-67-4679	TCGA
ASEF	2	131785626	G	T	NO	NO	CG_AT	TCGA-67-4679	TCGA
ASEF	2	131796570	G	A	NO	NO	CG_TA	TCGA-69-7980	TCGA
ASEF	2	131797647	G	A	NO	YES	CG_TA_CpG	TCGA-78-7154	TCGA
ASEF	2	131798969	T	A	NO	NO	AT_TA	TCGA-55-A490	TCGA
ASEF	2	131798981	G	C	NO	NO	CG_GC	TCGA-55-A491	TCGA
ASEF	2	131801086	C	A	NO	NO	CG_AT	LUAD-F00057-Tumor	BROAD
ASEF	2	131704157	G	T	NO	NO	CG_AT	LUAD-CHTN-MAD06-00668-Tumor	BROAD
ASEF	2	131704114	G	A	YES	NO	CG_TA	LUAD_E00565-Tumor	BROAD
ASEF	2	131688640	G	C	NO	NO	CG_GC	IGC-02-1163	EAGLE
ASEF	2	131785553	G	C	NO	NO	CG_GC	IGC-02-1163	EAGLE
ASEF	2	131688819	G	A	NO	NO	CG_TA	IGC-02-1225	EAGLE
ASEF	2	131704203	G	T	NO	NO	CG_AT	IGC-04-1162	EAGLE
ASEF	2	131797848	G	C	NO	YES	CG_GC_CpG	IGC-04-1167	EAGLE
ASEF	2	131688710	C	A	NO	NO	CG_AT	IGC-04-1186	EAGLE
ASEF	2	131688711	C	A	NO	NO	CG_AT	IGC-04-1186	EAGLE
ASEF	2	131798002	T	C	NO	YES	AT_GC	IGC-10-1093	EAGLE
ASEF	2	131798997	G	C	NO	NO	CG_GC	IGC-10-1188	EAGLE
ASEF	2	131796603	C	T	NO	NO	CG_TA	IGC-12-1115	EAGLE
