# Supplementary material for: Somatic Genomics and Clinical Features of Lung Adenocarcinoma: A Retrospective Study
Source: PLoS Med. 2016 Dec 6;13(12):e1002162. doi: 10.1371/journal.pmed.1002162 (PMC5140047; doi:10.1371/journal.pmed.1002162)
Supplement: S4 Table — (XLSX) [file pmed.1002162.s010.xlsx]

## Sheet: Large-scale events results
Arm	Amplifications frequency	Amplifications q-value	Deleletions Frequency	Deletions q-value
1p	0.09	1	0.29	0.013
1q	0.39	2.68e-05	0.14	0.994
2p	0.13	1	0.08	0.999
2q	0.15	1	0.06	0.999
3p	0.06	1	0.46	8.44e-08
3q	0.14	1	0.23	0.571
4p	0.11	1	0.2	0.994
4q	0.1	1	0.12	0.999
5p	0.36	0.138	0.19	0.994
5q	0.11	1	0.29	0.0565
6p	0.22	1	0.23	0.528
6q	0.15	1	0.35	0.0113
7p	0.28	1	0.15	0.999
7q	0.22	1	0.22	0.604
8p	0.2	1	0.44	1.64e-05
8q	0.32	0.259	0.17	0.994
9p	0.13	1	0.54	4.09e-10
9q	0.05	1	0.56	1.59e-14
10p	0.18	1	0.21	0.965
10q	0.1	1	0.25	0.249
11p	0.09	1	0.27	0.211
11q	0.13	1	0.19	0.832
12p	0.16	1	0.28	0.249
12q	0.09	1	0.29	0.0597
13q	0.1	1	0.35	0.013
14q	0.12	1	0.12	0.999
15q	0.08	1	0.32	0.013
16p	0.07	1	0.35	0.00702
16q	0.02	1	0.42	3.96e-05
17p	0.08	1	0.62	0
17q	0.12	1	0.26	0.174
18p	0.14	1	0.31	0.175
18q	0.11	1	0.4	0.000445
19p	0.05	1	0.6	0
19q	0.07	1	0.41	1.35e-06
20p	0.17	1	0.3	0.174
20q	0.21	1	0.16	0.999
21q	0.11	1	0.29	0.204
22q	0.13	1	0.43	5.77e-06

## Sheet: Focal events results
	Descriptor	Peak region	q values
Amplification	1q21.3	152218409-152499254	0.023588
Amplification	5p15.33	3057724-3873116	0.0073428
Amplification	8q24.21	127316086-127665535	0.00068893
Amplification	12p12.1	25413009-25721906	0.00086651
Amplification	12q15	68974608-69150529	7.7461e-06
Amplification	14q13.3	36129979-37457827	0.032415
Amplification	19q12	29851021-31046881	0.04155
Deletion	1p36.31	5617075-6461530	0.019439
Deletion	12q24.33	132303458-133851895	0.019439
Deletion	19p13.3	3490435-3930828	0.0096591
